# Supplementary material for: Identification of a Novel SSTR3 Full Agonist for the Treatment of Nonfunctioning Pituitary Adenomas
Source: Cancers (Basel). 2023 Jun 30;15(13):3453. doi: 10.3390/cancers15133453 (PMC10340464; doi:10.3390/cancers15133453)
Supplement: Supplementary file 1 [file cancers-15-03453-s001.zip]

Archive with 1 entries (1 files):
- cancers-2429507-supplementary.pdf
